# Supplementary material for: DNA methylation loci in placenta associated with birthweight and expression of genes relevant for early development and adult diseases
Source: Clin Epigenetics. 2020 Jun 3;12:78. doi: 10.1186/s13148-020-00873-x (PMC7268466; doi:10.1186/s13148-020-00873-x)
Supplement: Supplementary file 1 — Additional file 1: Additional Table 1. Comparison of demographic characteristics of women with placental samples and women in the overall NICHD Fetal Growth Studies. Additional Table 2. Association between placental DNA methylation of 15 birthweight-associated CpG sites and gestational age at delivery. Additional Table 3. Regulatory region enrichment of the birthweight-associated CpG sites. A. regulatory features from placenta-specific 15-chromatin state annotation (ChromHMM v1.9). B. CpG island locations. C. Transcription factors. Additional Table 4. Enrichment for tissue-specific DNase 1 hypersensitivity sites (DHSs) of the top 100 CpGs associated with birthweight based on experimentally derived Functional element Overlap analysis of Regions from EWAS (eFORGE). Additional Table 5. Single nucleotide polymorphisms significantly associated with DNA methylation at three CpG sites (meQTLs) in the mQTL database (http://www.mqtldb.org/). Additional Table 6. Previously known associations between the birthweight-associated CpG sites and phenotypes. Additional Table 7. Published CpG sites associated with maternal cardiometabolic traits and adult cardiometabolic traits. Additional Table 8. CpG sites associated with maternal cardiometabolic traits and adult cardiometabolic traits in published studies as well as with birthweight in the present study (FDR <0.05). [file 13148_2020_873_MOESM1_ESM.xlsx]

## Sheet: Additional Table 1
Additional Table 1. Comparison of demographic characteristics of women with placental samples and women in the overall NICHD Fetal Growth Studies.
Characteristics	Women with placental sample (n=301)	Women without placental samples (n=2501)	P-value
Maternal race/ethnicity, n (%)			0.15
White	77 (25.6)	674 (26.9)
Black	72 (23.9)	709 (28.3)
Hispanic	102 (33.9)	701 (28)
Asian	50 (16.6)	417 (16.7)
Parity, n(%)			0.45
0	140 (46.5)	1179 (47.1)
1	108 (35.9)	835 (33.4)
2	41 (13.6)	323 (12.9)
3	10 (3.3)	125 (5)
4	2 (0.7)	39 (1.6)
Gestational age at enrollment, weeks, mean ± s.d.	12.7 ± 0.9	12.7 ± 1.0	0.48
Maternal age, years, mean ± s.d.	27.7 ± 5.3	28.2 ± 5.5	0.11
Maternal pre-pregnancy BMI, kg/m2, mean ± s.d.	24.5 ± 4.7	25.6 ± 5.3	0.001

## Sheet: Additional Table 2
Additional Table 2. Association between placental DNA methylation of 15 birthweight-associated CpG sites and gestational age at delivery.
CpG site	chr	Position	logFC M-value	95% CI_lower	95% CI_upper	P-value	FDR P-value
cg00768487	1	26611311	0.00311813	-0.0407398	0.0469761	0.888769	0.988555
cg03110787	19	6217641	0.0194006	-0.0042627	0.0430639	0.107649	0.726711
cg03599729	2	200820225	0.0663735	-0.169502	0.302248	0.579982	0.940943
cg06155341	11	66048759	0.00454072	-0.0125413	0.0216227	0.601114	0.944905
cg07538190	8	22458182	0.0124786	-0.010264	0.0352212	0.280943	0.850787
cg08973382	2	74728623	0.00249362	-0.0187855	0.0237728	0.817684	0.97964
cg09467508	3	137486265	0.0113884	-0.0593312	0.082108	0.751417	0.970483
cg10442325	2	48401950	-0.0125336	-0.0311721	0.00610477	0.186607	0.796509
cg10806146	8	42356871	-0.0347141	-0.100745	0.0313165	0.30152	0.860438
cg11444072	2	9427798	0.066842	-0.0157905	0.149474	0.112408	0.732299
cg12866292	17	8079312	0.0329207	0.00672543	0.0591161	0.0139746	0.484857
cg15017278	16	127449	0.0246843	-0.00578583	0.0551545	0.111875	0.731915
cg15936066	8	42356637	-0.0268415	-0.0707571	0.0170742	0.229857	0.824573
cg19367232	2	68478649	0.00939511	-0.0328405	0.0516307	0.661728	0.956457
cg24450112	21	44103949	0.0112327	-0.021018	0.0434834	0.493422	0.921393

## Sheet: Additional Table 3
Additional Table 3. Regulatory region enrichment of the birthweight-associated CpG sites.
(A) 15-chromatin state (ChromHMM)
State	Number (%) in probe (out of 409,101 CpGs)	Number (%) in birthweight-associated CpGs (out of 15 CpGs)	Enrichment P-value
Active TSS (TssA)	71401 (17.5)	2 (13.3)	0.77
Flanking Active TSS (TssAFlnk)	38516 (9.4)	5 (33.3)	0.0099
Transcription at gene 5' and 3' (TxFlnk)	1050 (0.3)	1 (6.7)	0.04
Strong transcription (Tx)	29875 (7.3)	0	1
Weak transcription (TxWk)	35885 (8.8)	1 (6.7)	0.75
Genic enhancers (EnhG)	9193 (2.2)	1 (6.7)	0.29
Enhancers (Enh)	46312 (11.3)	3 (20.0)	0.24
ZNF genes and repeats (ZNF/Rpts)	1684 (0.4)	0	1
Heterochromatin (Het)	11064 (2.7)	0	1
Bivalent/Poised TSS (TssBiv)	2540 (0.6)	0	1
Flanking Bivalent TSS/Enh (BivFlnk)	11841 (2.9)	0	1
Bivalent Enhancer (EnhBiv)	26873 (6.6)	2 (13.3)	0.26
Repressed PolyComb (ReprPC)	24905 (6.1)	0	1
Weak Repressed PolyComb (ReprPCWk)	39702 (9.7)	0	1
Quiescent/Low (Quies)	57824 (14.1)	0	1
(B) CpG Island locations
Relation to CpG Island	Number (%) in probe (out of 409,101 CpGs)	Number (%) in birthweight-associated CpGs (out of 15 CpGs)	Enrichment P-value
Island	129746 (31.7)	2 (13.3)	0.97
N_Shelf	20417 (5.0)	0	1
N_Shore	54168 (13.2)	6 (40.0)	0.009
OpenSea	144137 (35.2)	5 (33.3)	0.66
S_Shelf	18263 (4.5)	1 (6.7)	0.5
S_Shore	42370 (10.4)	1 (6.7)	0.81
(C) Transcription factors
Transcription factor	Number (%) in probe (out of 409,101 CpGs)	Number (%) in birthweight-associated CpGs (out of 15 CpGs)	Enrichment P-value
CEBPB	11612 (2.8)	2 (13.3)	0.07
CTCF	16944 (4.1)	1 (6.7)	0.47
MafK	4650 (1.1)	0	1
Pol2	40431 (9.9)	2 (13.3)	0.44
Rad21	12885 (3.1)	0	1

## Sheet: Additional Table 4
Additional Table 4. Enrichment for tissue-specific DNase 1 hypersensitivity sites (DHSs) of the top 100 CpGs associated with birthweight based on experimentally derived Functional element Overlap analysis of Regions from EWAS (eFORGE).
Cell	Tissue	Data Type	Accession	P Value	Q Value	CpGs
E091 Placenta	Placenta	DHS	E091	4.34e-06	0.000719	cg00041401,cg00406319,cg00768487,cg00992055,cg01078582,cg01885635,cg02345399,cg02594940,cg03110787,cg03154774,cg03339817,cg03599729,cg04477431,cg06537333,cg07474957,cg07538190,cg07635227,cg07915117,cg09467508,cg09573890,cg10407113,cg10442325,cg10806146,cg11444072,cg11557932,cg11746359,cg12436772,cg12850036,cg13695535,cg14035521,cg15017278,cg15291090,cg15856454,cg17332638,cg18026955,cg18220151,cg1…
E004 H1 BMP4 Derived Mesendoderm Cultured Cells	ES Cell	DHS	E004	0.000371	0.0123	cg00406319,cg00496126,cg00768487,cg00992055,cg01885635,cg02345399,cg02594940,cg03154774,cg03339817,cg03599729,cg03693105,cg04477431,cg06155341,cg06537333,cg07474957,cg07915117,cg08973382,cg09467508,cg09573890,cg10407113,cg10806146,cg11444072,cg11557932,cg11746359,cg12850036,cg12866292,cg13695535,cg15017278,cg15856454,cg17332638,cg17934775,cg17965712,cg18026955,cg18220151,cg19367232,cg19516340,cg2…
E006 H1 Derived Mesenchymal Stem Cells	ES Cell	DHS	E006	0.000363	0.0123	cg00041401,cg00372940,cg00768487,cg01885635,cg02345399,cg02594940,cg03110787,cg03339817,cg03599729,cg06537333,cg07202353,cg07474957,cg07538190,cg07915117,cg09573890,cg10407113,cg10806146,cg11444072,cg11557932,cg11746359,cg12436772,cg12850036,cg12866292,cg13695535,cg15017278,cg15856454,cg17934775,cg18026955,cg18220151,cg19362478,cg19367232,cg19516340,cg21068610,cg21692936,cg21823502,cg23730027,cg2…
E028 Breast variant Human Mammary Epithelial Cells	Breast	DHS	E028	0.000552	0.0123	cg00041401,cg00768487,cg01078582,cg01885635,cg02345399,cg02594940,cg03047995,cg03599729,cg06537333,cg07202353,cg07474957,cg07538190,cg07635227,cg09573890,cg10407113,cg10806146,cg11444072,cg11557932,cg11827976,cg12850036,cg12866292,cg13695535,cg15017278,cg17934775,cg18026955,cg18220151,cg19362478,cg19367232,cg19514905,cg19516340,cg21068610,cg23164459,cg23730027,cg24016995,cg25265126
E032 Primary B cells from peripheral blood	Blood	DHS	E032	0.000568	0.0123	cg00041401,cg00372940,cg00768487,cg01885635,cg02163486,cg02594940,cg03154774,cg03339817,cg03599729,cg03693105,cg06155341,cg06537333,cg07474957,cg07538190,cg09573890,cg10407113,cg11557932,cg12850036,cg12866292,cg13695535,cg14035521,cg15017278,cg15035590,cg15856454,cg17332638,cg17934775,cg18220151,cg19367232,cg19516340,cg20332679,cg21068610,cg21692936,cg23164459,cg23730027,cg24779587,cg25259754,cg2…
E057 Foreskin Keratinocyte Primary Cells skin02	Skin	DHS	E057	0.000518	0.0123	cg00041401,cg00406319,cg00768487,cg01078582,cg01885635,cg02345399,cg02594940,cg03599729,cg04477431,cg07202353,cg07474957,cg07538190,cg07635227,cg07915117,cg09573890,cg10407113,cg10806146,cg11444072,cg11827976,cg12850036,cg13695535,cg14856220,cg15017278,cg17934775,cg17965712,cg18026955,cg18220151,cg19362478,cg19367232,cg19514905,cg21068610,cg21692936,cg21823502,cg23164459,cg24016995,cg24779587,cg2…
E083 Fetal Heart	Fetal Heart	DHS	E083	0.000278	0.0123	cg00372940,cg00406319,cg00768487,cg01885635,cg02163486,cg02345399,cg02594940,cg03047995,cg03110787,cg03339817,cg03599729,cg04477431,cg05774054,cg05791946,cg06537333,cg07202353,cg07474957,cg07538190,cg07915117,cg09573890,cg10407113,cg10806146,cg11557932,cg11827976,cg12436772,cg12850036,cg12866292,cg13695535,cg14035521,cg14856220,cg15017278,cg15856454,cg17332638,cg17934775,cg18026955,cg18220151,cg1…
E098 Pancreas	Pancreas	DHS	E098	0.000595	0.0123	cg00041401,cg00768487,cg01885635,cg02163486,cg02345399,cg02594940,cg03047995,cg03339817,cg03599729,cg04477431,cg06537333,cg07202353,cg07474957,cg07538190,cg07635227,cg09573890,cg10407113,cg10806146,cg12850036,cg13695535,cg14035521,cg15017278,cg15856454,cg17332638,cg17934775,cg18026955,cg18220151,cg19367232,cg20332679,cg21068610,cg21692936,cg23164459,cg23730027,cg27375286,cg27536559
E093 Fetal Thymus	Fetal Thymus	DHS	E093	0.00132	0.0243	cg00041401,cg00768487,cg01885635,cg02163486,cg02594940,cg02923224,cg03047995,cg03339817,cg03599729,cg04477431,cg06537333,cg07474957,cg07635227,cg07886398,cg09573890,cg10407113,cg11557932,cg12850036,cg12866292,cg13695535,cg14035521,cg15017278,cg15856454,cg17332638,cg17934775,cg18026955,cg18220151,cg19367232,cg19516340,cg20332679,cg21068610,cg21692936,cg23164459,cg23730027,cg24016995,cg24450112,cg2…
E092 Fetal Stomach	Fetal Stomach	DHS	E092	0.0018	0.0298	cg00041401,cg00372940,cg00406319,cg00768487,cg01885635,cg02163486,cg02345399,cg02594940,cg03110787,cg03154774,cg03339817,cg03599729,cg04477431,cg06537333,cg07202353,cg07474957,cg07538190,cg07635227,cg07915117,cg08973382,cg09573890,cg10407113,cg10806146,cg11557932,cg11746359,cg12436772,cg12850036,cg12866292,cg13695535,cg14035521,cg15017278,cg15856454,cg17934775,cg18026955,cg18220151,cg19362478,cg1…
E034 Primary T cells from peripheral blood	Blood	DHS	E034	0.00287	0.0397	cg00041401,cg00372940,cg00768487,cg01885635,cg02163486,cg02345399,cg02594940,cg03047995,cg03154774,cg03339817,cg03599729,cg06537333,cg07474957,cg07635227,cg09573890,cg10407113,cg11557932,cg12850036,cg13695535,cg14035521,cg15017278,cg15856454,cg17332638,cg17934775,cg18026955,cg18220151,cg19367232,cg19516340,cg20332679,cg21068610,cg21692936,cg23164459,cg23730027,cg24016995,cg24450112
E055 Foreskin Fibroblast Primary Cells skin01	Skin	DHS	E055	0.00265	0.0397	cg00041401,cg00372940,cg00768487,cg02345399,cg02594940,cg03599729,cg04477431,cg06155341,cg06537333,cg07202353,cg07474957,cg07538190,cg07915117,cg08973382,cg09573890,cg10407113,cg11444072,cg11557932,cg12436772,cg12850036,cg12866292,cg13695535,cg14035521,cg15017278,cg15856454,cg17934775,cg18026955,cg18220151,cg19362478,cg19367232,cg19516340,cg20332679,cg21068610,cg21692936,cg21823502,cg23164459,cg2…
E094 Gastric	Gastric	DHS	E094	0.00599	0.0764	cg00406319,cg00768487,cg01885635,cg02163486,cg02345399,cg02594940,cg03047995,cg03339817,cg03599729,cg07202353,cg07635227,cg07915117,cg09573890,cg10407113,cg11444072,cg12850036,cg13695535,cg15017278,cg17934775,cg18026955,cg18220151,cg19362478,cg19367232,cg20332679,cg21068610,cg21692936,cg23164459,cg24779587
E050 Primary hematopoietic stem cells G-CSF-mobili	Blood	DHS	E050	0.00813	0.0843	cg00041401,cg00372940,cg00406319,cg00768487,cg01885635,cg02163486,cg02345399,cg02594940,cg03047995,cg03339817,cg03599729,cg04477431,cg06537333,cg07202353,cg07474957,cg07635227,cg09573890,cg10407113,cg10806146,cg12850036,cg13695535,cg15017278,cg15856454,cg17332638,cg17934775,cg18026955,cg18220151,cg19367232,cg20332679,cg21068610,cg21819782,cg23730027,cg24016995,cg24779587
E097 Ovary	Ovary	DHS	E097	0.00807	0.0843	cg00372940,cg00768487,cg01885635,cg02345399,cg02594940,cg03110787,cg03339817,cg03599729,cg04477431,cg06537333,cg07202353,cg07474957,cg07538190,cg07635227,cg07915117,cg09573890,cg10407113,cg10806146,cg11557932,cg11746359,cg12850036,cg13695535,cg15017278,cg15856454,cg17332638,cg17934775,cg18220151,cg19367232,cg21068610,cg21692936,cg23164459,cg23730027,cg24016995,cg24779587,cg27375286
E109 Small Intestine	Small Intestine	DHS	E109	0.008	0.0843	cg00041401,cg00768487,cg01885635,cg02163486,cg02345399,cg02594940,cg03339817,cg03599729,cg04477431,cg06537333,cg07202353,cg07635227,cg07886398,cg09573890,cg10407113,cg10806146,cg11557932,cg12850036,cg13695535,cg14035521,cg15017278,cg15856454,cg17332638,cg17934775,cg18026955,cg18220151,cg19367232,cg21068610,cg21692936,cg23164459,cg23730027,cg25265126,cg27375286
E033 Primary T cells from cord blood	Blood	DHS	E033	0.00871	0.085	cg00041401,cg00372940,cg00768487,cg01885635,cg02163486,cg02345399,cg02594940,cg03047995,cg03339817,cg03599729,cg06537333,cg07474957,cg09573890,cg10407113,cg12850036,cg13695535,cg14035521,cg15035590,cg15856454,cg17332638,cg17934775,cg18026955,cg18220151,cg19367232,cg19516340,cg20332679,cg21068610,cg21692936,cg23164459,cg24779587
E017 IMR90 fetal lung fibroblasts Cell Line	Lung	DHS	E017	0.0111	0.102	cg00041401,cg00372940,cg00768487,cg02345399,cg02594940,cg03599729,cg07202353,cg07474957,cg07538190,cg07915117,cg09573890,cg11444072,cg12436772,cg12850036,cg13695535,cg15017278,cg15856454,cg17934775,cg18026955,cg18220151,cg19362478,cg19367232,cg21823502,cg23164459,cg24779587,cg27375286,cg27536559
E059 Foreskin Melanocyte Primary Cells skin01	Skin	DHS	E059	0.0158	0.138	cg00041401,cg00372940,cg00768487,cg01885635,cg02345399,cg02594940,cg03154774,cg03599729,cg04477431,cg06537333,cg07202353,cg07474957,cg07538190,cg09573890,cg10407113,cg11444072,cg12436772,cg12850036,cg12866292,cg14614422,cg15017278,cg15035590,cg15856454,cg18026955,cg18220151,cg19362478,cg19367232,cg20332679,cg21068610,cg21692936,cg23164459,cg26954138
E007 H1 Derived Neuronal Progenitor Cultured Cells	ES Cell	DHS	E007	0.0214	0.169	cg00372940,cg00406319,cg00768487,cg01885635,cg02163486,cg02594940,cg02923224,cg03110787,cg03154774,cg03339817,cg03599729,cg07474957,cg07538190,cg08973382,cg09467508,cg09573890,cg10407113,cg10806146,cg11557932,cg12850036,cg12866292,cg13695535,cg14035521,cg15017278,cg15856454,cg17332638,cg17965712,cg18220151,cg19362478,cg19367232,cg19516340,cg20332679,cg21068610,cg21692936,cg23730027,cg24016995,cg2…
E089 Fetal Muscle Trunk	Fetal Muscle Trunk	DHS	E089	0.0225	0.169	cg00041401,cg00372940,cg01885635,cg02163486,cg02594940,cg03047995,cg03110787,cg03154774,cg03339817,cg03599729,cg04477431,cg06537333,cg07202353,cg07474957,cg07538190,cg07915117,cg08973382,cg09573890,cg10407113,cg10806146,cg11557932,cg12436772,cg12850036,cg13695535,cg14035521,cg15017278,cg15856454,cg17332638,cg18026955,cg18220151,cg19367232,cg20478080,cg21068610,cg21692936,cg21819782,cg23730027,cg2…
E100 Psoas Muscle	Psoas Muscle	DHS	E100	0.0204	0.169	cg00041401,cg00768487,cg01885635,cg02163486,cg02345399,cg02594940,cg03339817,cg03599729,cg04477431,cg06537333,cg07202353,cg07474957,cg07538190,cg07635227,cg07915117,cg09573890,cg10407113,cg11444072,cg12850036,cg13695535,cg14035521,cg15017278,cg15856454,cg17332638,cg17934775,cg18026955,cg18220151,cg19367232,cg19516340,cg21068610,cg21692936,cg23164459,cg24779587
E005 H1 BMP4 Derived Trophoblast Cultured Cells	ES Cell	DHS	E005	0.0246	0.178	cg00768487,cg00992055,cg01885635,cg02345399,cg02594940,cg03339817,cg03599729,cg07202353,cg07474957,cg09573890,cg11444072,cg11746359,cg11827976,cg12850036,cg13695535,cg15017278,cg15856454,cg18220151,cg19367232,cg20332679,cg21068610,cg21692936,cg21819782,cg21823502
E046 Primary Natural Killer cells from peripheral	Blood	DHS	E046	0.0326	0.225	cg00041401,cg00372940,cg00768487,cg01885635,cg02594940,cg03339817,cg03599729,cg07474957,cg07635227,cg07915117,cg09573890,cg10407113,cg12850036,cg13695535,cg14035521,cg15035590,cg15856454,cg17332638,cg17934775,cg18220151,cg19367232,cg20332679,cg21068610,cg21692936,cg23164459,cg23730027,cg24450112,cg25259754
E029 Primary monocytes from peripheral blood	Blood	DHS	E029	0.0501	0.308	cg00041401,cg00768487,cg01885635,cg02594940,cg03339817,cg03599729,cg07202353,cg07474957,cg07635227,cg07915117,cg09573890,cg10407113,cg10442325,cg11746359,cg12850036,cg12866292,cg13695535,cg15017278,cg17934775,cg18220151,cg19367232,cg19516340,cg20332679
E051 Primary hematopoietic stem cells G-CSF-mobili	Blood	DHS	E051	0.052	0.308	cg00041401,cg00372940,cg00768487,cg01885635,cg02345399,cg02594940,cg03599729,cg06537333,cg07202353,cg07474957,cg07538190,cg09573890,cg10806146,cg12850036,cg13695535,cg15017278,cg15035590,cg15856454,cg17332638,cg18026955,cg18220151,cg19367232,cg20332679,cg21068610,cg21692936,cg23164459,cg23730027,cg24779587
E084 Fetal Intestine Large	Fetal Intestine Large	DHS	E084	0.0506	0.308	cg00041401,cg00768487,cg01885635,cg02345399,cg02594940,cg03339817,cg03599729,cg06537333,cg07202353,cg07635227,cg07915117,cg08973382,cg09573890,cg10407113,cg10806146,cg12850036,cg12866292,cg13695535,cg14035521,cg15856454,cg17934775,cg18026955,cg18220151,cg19367232,cg21068610,cg21692936,cg23730027,cg24779587,cg25265126,cg27375286
E090 Fetal Muscle Leg	Fetal Muscle Leg	DHS	E090	0.0506	0.308	cg00041401,cg00372940,cg00768487,cg01885635,cg02594940,cg03047995,cg03110787,cg03154774,cg03339817,cg03599729,cg04477431,cg06537333,cg07474957,cg07538190,cg08973382,cg09573890,cg10407113,cg10806146,cg12436772,cg12850036,cg12866292,cg13695535,cg15017278,cg15856454,cg18026955,cg18220151,cg19367232,cg20332679,cg20478080,cg21068610,cg21692936,cg21819782,cg23164459,cg23730027,cg24779587,cg26954138,cg2…
E056 Foreskin Fibroblast Primary Cells skin02	Skin	DHS	E056	0.0625	0.357	cg00041401,cg00768487,cg01885635,cg02345399,cg02594940,cg03599729,cg04477431,cg07202353,cg07474957,cg07538190,cg09573890,cg11444072,cg12436772,cg12850036,cg12866292,cg13695535,cg14035521,cg15017278,cg15856454,cg17934775,cg18220151,cg19362478,cg19367232,cg21068610,cg21692936,cg21823502,cg23164459,cg23730027,cg24779587,cg27536559
E085 Fetal Intestine Small	Feta Intestine Small	DHS	E085	0.0929	0.514	cg00041401,cg00406319,cg00768487,cg01885635,cg02345399,cg02594940,cg03339817,cg03599729,cg06537333,cg07202353,cg07635227,cg07915117,cg09573890,cg10407113,cg12850036,cg12866292,cg13695535,cg15017278,cg15856454,cg17934775,cg18026955,cg18220151,cg19367232,cg21068610,cg21692936,cg23730027,cg24779587,cg25265126,cg27375286
E086 Fetal Kidney	Fetal Kidney	DHS	E086	0.116	0.621	cg00372940,cg00406319,cg01885635,cg02163486,cg02594940,cg03047995,cg03339817,cg03599729,cg04477431,cg07538190,cg08973382,cg09573890,cg10407113,cg10806146,cg11557932,cg12436772,cg12850036,cg13695535,cg15017278,cg15856454,cg17332638,cg17934775,cg18026955,cg18220151,cg19367232,cg20478080,cg21068610,cg21692936,cg21819782,cg23730027,cg24779587,cg27375286
E088 Fetal Lung	Fetal Lung	DHS	E088	0.174	0.9	cg00041401,cg00372940,cg00406319,cg01885635,cg02594940,cg03110787,cg03339817,cg03599729,cg04477431,cg07474957,cg07538190,cg09573890,cg10407113,cg10806146,cg11557932,cg12436772,cg12850036,cg12866292,cg13695535,cg14035521,cg14856220,cg15017278,cg15856454,cg17934775,cg18220151,cg19367232,cg20478080,cg21068610,cg21692936,cg21819782,cg23164459,cg24779587,cg27375286
E022 iPS DF 19.11 Cells	IPS cell	DHS	E022	0.187	0.942	cg00406319,cg01885635,cg02594940,cg02923224,cg03047995,cg03339817,cg03599729,cg03693105,cg04477431,cg07538190,cg08973382,cg09467508,cg09573890,cg10806146,cg11557932,cg12436772,cg12866292,cg13695535,cg15017278,cg15856454,cg18220151,cg19367232,cg20332679,cg21068610,cg23730027,cg24016995,cg24779587,cg26347089
E080 Fetal Adrenal Gland	Fetal Adrenal Gland	DHS	E080	0.198	0.966	cg00372940,cg00768487,cg01885635,cg02594940,cg03047995,cg03339817,cg03599729,cg07202353,cg07538190,cg08973382,cg09573890,cg10407113,cg10806146,cg11557932,cg12850036,cg13695535,cg14856220,cg15017278,cg15856454,cg17934775,cg18220151,cg19362478,cg19367232,cg20478080,cg21068610,cg21692936,cg21819782,cg23730027,cg24779587
E003 H1 Cells	ES Cell	DHS	E003	0.433	1	cg00406319,cg00768487,cg01885635,cg02163486,cg02594940,cg03339817,cg03599729,cg03693105,cg06537333,cg07538190,cg08973382,cg09467508,cg09573890,cg10407113,cg10806146,cg11557932,cg12850036,cg12866292,cg13695535,cg15017278,cg15856454,cg17332638,cg18220151,cg19367232,cg20332679,cg21068610,cg23730027,cg24016995,cg24779587
E008 H9 Cells	ES Cell	DHS	E008	0.223	1	cg00406319,cg00768487,cg01885635,cg02163486,cg02594940,cg03154774,cg03339817,cg03599729,cg03693105,cg06537333,cg07915117,cg08973382,cg09467508,cg09573890,cg10407113,cg10806146,cg11557932,cg12850036,cg12866292,cg13695535,cg15017278,cg15856454,cg17332638,cg17965712,cg18220151,cg19362478,cg19367232,cg20332679,cg21068610,cg23730027,cg24016995,cg24779587,cg26347089,cg26954138
E021 iPS DF 6.9 Cells	IPS cell	DHS	E021	0.263	1	cg00041401,cg00406319,cg01885635,cg02594940,cg02923224,cg03339817,cg03599729,cg03693105,cg06537333,cg07474957,cg08973382,cg09467508,cg09573890,cg10806146,cg11557932,cg12436772,cg12850036,cg12866292,cg13695535,cg15017278,cg15856454,cg18220151,cg19362478,cg19367232,cg20332679,cg21068610,cg23730027,cg24016995,cg24779587
E081 Fetal Brain Male	Fetal Brain	DHS	E081	0.512	1	cg00372940,cg01885635,cg02594940,cg03599729,cg05791946,cg06537333,cg09467508,cg09573890,cg12850036,cg13695535,cg15017278,cg15856454,cg17332638,cg18220151,cg19367232,cg21068610,cg21692936,cg23730027,cg24779587,cg27375286
E082 Fetal Brain Female	Fetal Brain	DHS	E082	0.43	1	cg00372940,cg01885635,cg02594940,cg03154774,cg03599729,cg05791946,cg06537333,cg07538190,cg09467508,cg09573890,cg10806146,cg11557932,cg12850036,cg13695535,cg15856454,cg18220151,cg19367232,cg21068610,cg21692936,cg23730027,cg24779587

## Sheet: Additional Table 5
Additional Table 5. Single nucleotide polymorphisms significantly associated with DNA methylation at three CpG sites (meQTLs) in the mQTL database (http://www.mqtldb.org/).
CpG	Chr	CpG Position-hg19	SNP	SNP Position-hg19	A1	A2	Genes near SNP	Time points in which meQTL was detected
cg07538190	8	22458182	rs10095121	22538426	C	T	AC105046.1	Pregnancy,Birth,Childhood,Adolescence,Middle Age
			rs10099266	22484268	C	G	BIN3	Pregnancy,Birth,Childhood,Adolescence,Middle Age
			rs10099846	22534178	C	T	AC105046.1	Pregnancy,Birth,Childhood,Adolescence,Middle Age
			rs10104039	22538384	T	C	AC105046.1	Pregnancy,Birth,Childhood,Adolescence,Middle Age
			rs10105545	22534232	A	G	AC105046.1	Pregnancy,Birth,Childhood,Adolescence,Middle Age
			rs10110443	22484296	G	C	BIN3	Pregnancy,Birth,Childhood,Adolescence,Middle Age
			rs10113779	22485934	C	G	BIN3	Pregnancy,Birth,Childhood,Adolescence,Middle Age
			rs10551411	22477131	D	R	BIN3,CCAR2	Pregnancy,Birth,Childhood,Adolescence,Middle Age
			rs1059592	22477778	A	G	BIN3,CCAR2	Pregnancy,Birth,Childhood,Adolescence,Middle Age
			rs10626790	22431923	I	R	SORBS3,PDLIM2	Pregnancy,Birth,Childhood,Adolescence
			rs11136092	22466488	G	T	C8orf58,CCAR2	Pregnancy,Birth,Childhood,Adolescence,Middle Age
			rs11136093	22479988	G	C	BIN3,CCAR2	Pregnancy,Birth,Childhood,Adolescence,Middle Age
			rs112495972	22505416	G	A	BIN3	Pregnancy,Birth,Childhood,Adolescence,Middle Age
			rs11282127	22449551	I	R	PDLIM2	Pregnancy,Birth,Childhood,Adolescence,Middle Age
			rs113675166	22505411	A	G	BIN3	Pregnancy,Birth,Childhood,Adolescence,Middle Age
			rs11383600	22492079	I	R	BIN3	Pregnancy,Birth,Childhood,Adolescence,Middle Age
			rs11776549	22493124	T	C	BIN3	Pregnancy,Birth,Childhood,Adolescence,Middle Age
			rs11777808	22462755	C	A	C8orf58,CCAR2	Pregnancy,Birth,Childhood,Adolescence,Middle Age
			rs11778693	22462852	C	T	C8orf58,CCAR2	Pregnancy,Birth,Childhood,Adolescence,Middle Age
			rs11779261	22424489	A	G	SORBS3	Pregnancy,Birth,Adolescence
			rs11780207	22480519	A	G	BIN3,CCAR2	Pregnancy,Birth,Childhood,Adolescence,Middle Age
			rs11781149	22473158	T	C	BIN3,CCAR2	Pregnancy,Birth,Childhood,Adolescence,Middle Age
			rs11782130	22452357	T	G	PDLIM2,C8orf58	Pregnancy,Birth,Childhood,Adolescence,Middle Age
			rs11783129	22453426	A	G	PDLIM2,C8orf58	Pregnancy,Birth,Childhood,Adolescence,Middle Age
			rs11785031	22486612	G	A	BIN3	Pregnancy,Birth,Childhood,Adolescence,Middle Age
			rs11785755	22453223	A	C	PDLIM2,C8orf58	Pregnancy,Birth,Childhood,Adolescence,Middle Age
			rs11985023	22531463	C	T	BIN3	Pregnancy,Birth,Childhood,Adolescence
			rs11994391	22443220	T	C	PDLIM2	Pregnancy,Birth,Childhood,Adolescence
			rs12114462	22539641	T	C	AC105046.1	Pregnancy,Birth,Childhood,Adolescence,Middle Age
			rs12544502	22522856	C	T	BIN3	Pregnancy,Birth,Childhood,Adolescence,Middle Age
			rs13258100	22451116	T	A	PDLIM2	Pregnancy,Birth,Childhood,Adolescence,Middle Age
			rs13264187	22506098	T	C	BIN3	Pregnancy,Birth,Childhood,Adolescence,Middle Age
			rs13269603	22488750	T	C	BIN3	Childhood
			rs13271626	22467760	G	C	CCAR2	Pregnancy,Birth,Childhood,Adolescence,Middle Age
			rs145133137	22469456	D	R	CCAR2	Pregnancy,Birth,Childhood,Adolescence,Middle Age
			rs149866131	22447426	D	R	PDLIM2	Pregnancy,Birth,Childhood,Adolescence,Middle Age
			rs150082053	22505610	I	R	BIN3	Pregnancy,Birth,Childhood,Adolescence,Middle Age
			rs151253060	22506884	D	R	BIN3	Pregnancy,Birth,Childhood,Adolescence,Middle Age
			rs151305943	22495583	D	R	BIN3	Pregnancy,Birth,Childhood,Adolescence,Middle Age
			rs1545837	22477807	C	T	BIN3,CCAR2	Pregnancy,Birth,Childhood,Adolescence,Middle Age
			rs17088488	22491880	G	A	BIN3	Pregnancy,Birth,Childhood,Adolescence,Middle Age
			rs1809452	22491397	A	G	BIN3	Pregnancy,Birth,Childhood,Adolescence,Middle Age
			rs184417638	22456949	C	A	PDLIM2,C8orf58	Pregnancy,Birth,Childhood,Adolescence,Middle Age
			rs1869	22477585	T	C	BIN3,CCAR2	Pregnancy,Birth,Childhood,Adolescence,Middle Age
			rs1871900	22481449	G	A	BIN3,CCAR2	Pregnancy,Birth,Childhood,Adolescence,Middle Age
			rs1871902	22470710	A	G	CCAR2	Pregnancy,Birth,Childhood,Adolescence,Middle Age
			rs1877675	22533947	C	T	AC105046.1	Pregnancy,Birth,Childhood,Adolescence
			rs1996147	22544158	G	A	EGR3	Pregnancy,Birth,Childhood,Adolescence,Middle Age
			rs200538953	22469452	D	R	CCAR2	Pregnancy,Birth,Childhood,Adolescence,Middle Age
			rs2013211	22433508	A	G	SORBS3,PDLIM2	Pregnancy,Birth,Childhood,Adolescence
			rs201543146	22484863	D	R	BIN3	Pregnancy,Birth,Childhood,Adolescence,Middle Age
			rs2272718	22457388	A	G	PDLIM2,C8orf58,CCAR2	Pregnancy,Birth,Childhood,Adolescence,Middle Age
			rs2280104	22525980	T	C	BIN3	Pregnancy,Birth,Childhood,Adolescence,Middle Age
			rs2291230	22463697	G	C	C8orf58,CCAR2	Pregnancy,Birth,Childhood,Adolescence,Middle Age
			rs2291231	22463912	T	C	C8orf58,CCAR2	Pregnancy,Birth,Childhood,Adolescence,Middle Age
			rs2291232	22464064	C	T	C8orf58,CCAR2	Pregnancy,Birth,Childhood,Adolescence,Middle Age
			rs2291234	22464390	C	T	C8orf58,CCAR2	Pregnancy,Birth,Childhood,Adolescence,Middle Age
			rs2294047	22442661	A	G	PDLIM2	Pregnancy,Birth,Childhood,Adolescence
			rs2306518	22470308	G	A	CCAR2	Pregnancy,Birth,Childhood,Adolescence,Middle Age
			rs2404654	22484949	C	T	BIN3	Pregnancy,Birth,Childhood,Adolescence,Middle Age
			rs2469754	22440240	A	G	PDLIM2	Pregnancy,Birth,Childhood,Adolescence
			rs2469767	22427786	A	G	SORBS3	Pregnancy,Birth,Childhood,Adolescence
			rs2957092	22450393	A	T	PDLIM2	Pregnancy,Birth,Childhood,Adolescence,Middle Age
			rs2979305	22425431	A	G	SORBS3	Pregnancy,Birth,Childhood,Adolescence
			rs3064	22451688	C	G	PDLIM2	Pregnancy,Birth,Childhood,Adolescence,Middle Age
			rs34027561	22465385	C	T	C8orf58,CCAR2	Pregnancy,Birth,Childhood,Adolescence,Middle Age
			rs34268501	22460204	G	A	PDLIM2,C8orf58,CCAR2	Pregnancy,Birth,Childhood,Adolescence,Middle Age
			rs34269854	22465160	C	G	C8orf58,CCAR2	Pregnancy,Birth,Childhood,Adolescence,Middle Age
			rs34656094	22502207	D	R	BIN3	Pregnancy,Birth,Childhood,Adolescence,Middle Age
			rs35724503	22467481	D	R	CCAR2	Pregnancy,Birth,Childhood,Adolescence,Middle Age
			rs35952885	22491622	G	T	BIN3	Pregnancy,Birth,Childhood,Adolescence,Middle Age
			rs3735893	22452704	G	A	PDLIM2,C8orf58	Pregnancy,Birth,Childhood,Adolescence,Middle Age
			rs3735894	22454826	G	A	PDLIM2,C8orf58	Pregnancy,Birth,Childhood,Adolescence,Middle Age
			rs3735901	22462374	C	T	C8orf58,CCAR2	Pregnancy,Birth,Childhood,Adolescence,Middle Age
			rs3736147	22471824	A	G	CCAR2	Pregnancy,Birth,Childhood,Adolescence,Middle Age
			rs3758041	22486987	G	A	BIN3	Pregnancy,Birth,Childhood,Adolescence,Middle Age
			rs3758042	22486951	C	T	BIN3	Pregnancy,Birth,Childhood,Adolescence,Middle Age
			rs3893402	22537201	G	A	AC105046.1	Pregnancy,Birth,Childhood,Adolescence,Middle Age
			rs4066629	22529073	A	C	BIN3	Pregnancy,Birth,Childhood,Adolescence,Middle Age
			rs4242434	22501830	A	C	BIN3	Pregnancy,Birth,Childhood,Adolescence,Middle Age
			rs4358800	22540421	C	T	EGR3	Pregnancy,Birth,Childhood,Adolescence,Middle Age
			rs4424255	22522129	A	G	BIN3	Pregnancy,Birth,Childhood,Adolescence,Middle Age
			rs4592028	22449484	C	T	PDLIM2	Pregnancy,Birth,Childhood,Adolescence,Middle Age
			rs4602885	22541510	G	C	EGR3	Pregnancy,Birth,Childhood,Adolescence,Middle Age
			rs4615566	22520682	T	C	BIN3	Pregnancy,Birth,Childhood,Adolescence,Middle Age
			rs4872003	22442287	A	G	PDLIM2	Pregnancy,Birth,Childhood,Adolescence
			rs4872004	22443586	T	C	PDLIM2	Childhood
			rs4872005	22529675	C	G	BIN3	Pregnancy,Birth,Childhood,Adolescence,Middle Age
			rs4872006	22536502	T	C	AC105046.1	Pregnancy,Birth,Childhood,Adolescence,Middle Age
			rs4872007	22538879	G	A	AC105046.1	Pregnancy,Birth,Childhood,Adolescence,Middle Age
			rs4872515	22441675	T	C	PDLIM2	Pregnancy,Birth,Childhood,Adolescence
			rs4872517	22441883	A	G	PDLIM2	Pregnancy,Birth,Childhood,Adolescence
			rs4872518	22441924	C	T	PDLIM2	Pregnancy,Birth,Childhood,Adolescence
			rs4872525	22492708	A	C	BIN3	Pregnancy,Birth,Childhood,Adolescence,Middle Age
			rs4872526	22495966	C	T	BIN3	Pregnancy,Birth,Childhood,Adolescence,Middle Age
			rs4872527	22496048	A	G	BIN3	Pregnancy,Birth,Childhood,Adolescence,Middle Age
			rs4872529	22513346	A	T	BIN3	Pregnancy,Birth,Childhood,Adolescence,Middle Age
			rs4872531	22529695	A	G	BIN3	Pregnancy,Birth,Childhood,Adolescence,Middle Age
			rs55776566	22469492	C	T	CCAR2	Pregnancy,Birth,Childhood,Adolescence,Middle Age
			rs56141704	22507687	C	T	BIN3	Pregnancy,Birth,Childhood,Adolescence,Middle Age
			rs57594397	22475657	C	T	BIN3,CCAR2	Pregnancy,Birth,Childhood,Adolescence,Middle Age
			rs5890061	22485165	I	R	BIN3	Pregnancy,Birth,Childhood,Adolescence,Middle Age
			rs59560179	22523941	G	A	BIN3	Pregnancy,Birth,Childhood,Adolescence,Middle Age
			rs6558167	22473850	C	T	BIN3,CCAR2	Pregnancy,Birth,Childhood,Adolescence,Middle Age
			rs6558173	22492103	T	G	BIN3	Pregnancy,Birth,Childhood,Adolescence,Middle Age
			rs67700747	22484857	D	R	BIN3	Pregnancy,Birth,Childhood,Adolescence,Middle Age
			rs67729702	22522475	C	T	BIN3	Pregnancy,Birth,Childhood,Adolescence,Middle Age
			rs6986550	22467870	A	T	CCAR2	Pregnancy,Birth,Childhood,Adolescence,Middle Age
			rs6988593	22527440	A	G	BIN3	Pregnancy,Birth,Childhood,Adolescence,Middle Age
			rs6993093	22497681	A	G	BIN3	Pregnancy,Birth,Childhood,Adolescence,Middle Age
			rs6993302	22527457	T	C	BIN3	Pregnancy,Birth,Childhood,Adolescence,Middle Age
			rs6999893	22465427	C	T	C8orf58,CCAR2	Pregnancy,Birth,Childhood,Adolescence,Middle Age
			rs7005025	22519815	A	C	BIN3	Pregnancy,Birth,Childhood,Adolescence,Middle Age
			rs710098	22432377	C	A	SORBS3,PDLIM2	Adolescence
			rs71513892	22456517	G	C	PDLIM2,C8orf58	Pregnancy,Birth,Childhood,Adolescence,Middle Age
			rs720745	22471147	T	G	CCAR2	Pregnancy,Birth,Childhood,Adolescence,Middle Age
			rs720746	22471399	C	T	CCAR2	Pregnancy,Birth,Childhood,Adolescence,Middle Age
			rs73229844	22505896	C	G	BIN3	Pregnancy,Birth,Childhood,Adolescence,Middle Age
			rs73229845	22505996	T	C	BIN3	Pregnancy,Birth,Childhood,Adolescence,Middle Age
			rs73229847	22508603	G	T	BIN3	Pregnancy,Birth,Childhood,Adolescence,Middle Age
			rs7459660	22505093	G	A	BIN3	Pregnancy,Birth,Childhood,Adolescence,Middle Age
			rs746011	22457804	T	C	PDLIM2,C8orf58,CCAR2	Pregnancy,Birth,Childhood,Adolescence,Middle Age
			rs751680	22475627	A	G	BIN3,CCAR2	Pregnancy,Birth,Childhood,Adolescence,Middle Age
			rs755934	22457205	G	T	PDLIM2,C8orf58,CCAR2	Pregnancy,Birth,Childhood,Adolescence,Middle Age
			rs755935	22457206	C	T	PDLIM2,C8orf58,CCAR2	Pregnancy,Birth,Childhood,Adolescence,Middle Age
			rs76856898	22505464	C	G	BIN3	Pregnancy,Birth,Childhood,Adolescence,Middle Age
			rs7817772	22539316	A	G	AC105046.1	Pregnancy,Birth,Childhood,Adolescence,Middle Age
			rs7826059	22512068	T	C	BIN3	Pregnancy,Birth,Childhood,Adolescence,Middle Age
			rs7829805	22542790	C	T	EGR3	Pregnancy,Birth,Childhood,Middle Age
			rs7830206	22485375	T	C	BIN3	Pregnancy,Birth,Childhood,Adolescence,Middle Age
			rs7838146	22492143	T	C	BIN3	Pregnancy,Birth,Childhood,Adolescence,Middle Age
			rs7843128	22473465	C	T	BIN3,CCAR2	Pregnancy,Birth,Childhood,Adolescence,Middle Age
			rs7843616	22466541	C	T	C8orf58,CCAR2	Pregnancy,Birth,Childhood,Adolescence,Middle Age
			rs7843828	22463623	T	C	C8orf58,CCAR2	Pregnancy,Birth,Childhood,Adolescence,Middle Age
			rs7846476	22479461	C	T	BIN3,CCAR2	Pregnancy,Birth,Childhood,Adolescence,Middle Age
			rs876714	22482799	G	A	BIN3,CCAR2	Pregnancy,Birth,Childhood,Adolescence,Middle Age
			rs878051	22483836	C	T	BIN3,CCAR2	Pregnancy,Birth,Childhood,Adolescence,Middle Age
			rs878053	22483849	C	T	BIN3,CCAR2	Pregnancy,Birth,Childhood,Adolescence,Middle Age
			rs881771	22431588	C	G	SORBS3,PDLIM2	Pregnancy,Birth,Childhood,Adolescence
			rs900266	22485295	T	A	BIN3	Pregnancy,Birth,Childhood,Adolescence,Middle Age
			rs900267	22485258	C	T	BIN3	Pregnancy,Birth,Childhood,Adolescence,Middle Age
			rs960509	22422923	G	A	SORBS3	Pregnancy,Adolescence
			rs9802033	22503504	T	G	BIN3	Pregnancy,Birth,Childhood,Adolescence,Middle Age
cg12866292	17	8079312	rs1150	8062583	A	G	VAMP2,PER1	Childhood
			rs11650713	8076916	C	T	TMEM107,SNORD118	Childhood
			rs11656359	8069021	T	C	VAMP2	Childhood
			rs143118603	8066536	D	R	VAMP2	Childhood
			rs2278637	8062102	G	T	VAMP2,PER1	Childhood
			rs2304909	8066107	G	A	VAMP2	Childhood
			rs3027167	8059117	C	T	VAMP2,PER1	Childhood
			rs4792267	8061337	G	A	VAMP2,PER1	Childhood
			rs6503089	8073296	T	C	TMEM107,SNORD118	Childhood
			rs7406800	8074788	G	A	TMEM107,SNORD118	Childhood
			rs8064449	8079029	G	C	TMEM107,SNORD118	Childhood
			rs8066511	8066433	C	T	VAMP2	Childhood
			rs8066513	8066441	C	T	VAMP2	Childhood
			rs8067606	8066783	A	G	VAMP2	Childhood
			rs8069739	8078765	T	C	TMEM107,SNORD118	Childhood
			rs959303	8062199	C	T	VAMP2,PER1	Childhood
			rs9894148	8076166	A	G	TMEM107,SNORD118	Childhood
			rs9894790	8076778	C	T	TMEM107,SNORD118	Childhood
			rs9899533	8068045	C	G	VAMP2	Childhood
			rs9901637	8076802	T	A	TMEM107,SNORD118	Childhood
cg03110787	19	6217641	rs778801	5899385	T	C	NDUFA11	Adolescence

## Sheet: Additional Table 6
Additional Table 6. Previously known associations between the birthweight-associated CpG sites and phenotypes.
Probe ID	Trait	Correlation	P value	Publication PubMed ID
cg00768487	papillary thyroid carcinoma	negative	1.36705e-22	28938489
cg00768487	papillary thyroid carcinoma	negative	1.35e-15	28469731
cg03110787	papillary thyroid carcinoma	positive	2.36e-12	28469731
cg10806146	prostate cancer	positive	4.95769e-24	29740534
cg15936066	prostate cancer	positive	8.19193e-21	29740534
cg07538190	psoriasis	negative	9.87e-12	30092825
cg15936066	systemic lupus erythematosus (SLE)	negative	1.1e-40	29437559

## Sheet: Additional Table 7
Additional Table 7. Published CpG sites associated with maternal cardiometabolic traits and adult cardiometabolic traits.
Cardiometabolic trait in adults	Number of associated CpGs published	Publication PubMed ID
Blood pressure	18 CpG sites	27105587
		27918981
		29198723
Myocardial infarction	189 CpG sites	28172975
Lipid traits	792 CpG sites	24920721
		25583993
		26798409
		27350042
		27777315
		28173150
		28194238
		28213390
		28894120
		30813608
Type 2 diabetes	5672 CpG sites	22293752
		23251491
		24603685
		24812430
		26095709
		26101197
		26418287
		26433941
		26643952
		26823690
		26977391
		29164275
		29228058
		29466957
		30107520
		30649532
Body mass index (BMI)	1079 CpG sites	28947923
		26213922
		28002404
		29312471
		29099282
		25010727
Maternal cardiometabolic trait	Number of associated CpGs published	Publication PubMed ID
pre-pregnancy BMI	1981 CpG sites	25855720
		29016858
		25906782
		25842265
		25862628
		25944819
Hypertensive pregnancy	19 CpG sites	26546417
Preeclampsia	84 CpG sites	23782156
		26968548
		28613964
		24963923

## Sheet: Additional Table 8
Additional Table 8. CpG sites associated with maternal cardiometabolic traits and adult cardiometabolic traits in published studies as well as with birthweight in the present study (FDR <0.05).
Results from published cardiometabolic trait studies						Present study's results of association of CpGs in placneta with birthweight
Cardiometabolic trait	Tissue for DNA methylation	Associated CpG	Gene	Association direction	Publication PubMed ID	DNA methylation change (Beta) for higher birthweight	SE	P-value	FDR P-value
Maternal perinatal cardiometabolic trait
Maternal pre-pregnancy underweight	cord blood	cg19367232	PPP3R1	Increased methylation	25855720	-0.288694	0.0558014	4.08626e-07	0.00074942
Preeclampsia	placenta	cg01346718	CSNK1E	decreased methylation	28613964	0.0747405	0.0206415	0.000331641	0.00674711															28613964	2017	112	placenta	CSNK1E	Illumina HumanMethylation450K	NA	NA	hypo	preeclampsia	0.0747405	0.0206415	-0.836602	3.63776	0.000331641	0.220711	0.0504917	0.512949	0.00674711
		cg04930693	ERRFI1	decreased methylation	26968548	0.179643	0.0474899	0.000180022	0.00674711															26968548	2016	16	placenta	ERRFI1	Infinium HumanMethylation450	NA	NA	-0.1309	preeclampsia	0.179643	0.0474899	1.72756	3.80038	0.000180022	0.189711	0.560329	0.53109	0.00674711
		cg10142436	EHD4	decreased methylation	26968548	0.155358	0.0421416	0.00025948	0.00674711															26968548	2016	16	placenta	EHD4	Infinium HumanMethylation450	NA	NA	-0.0882	preeclampsia	0.155358	0.0421416	0.649095	3.70375	0.00025948	0.207325	0.254985	0.526895	0.00674711
		cg11283860	intergenic	decreased methylation	26968548	0.169667	0.0452716	0.000205807	0.00674711															26968548	2016	16	placenta	NA	Infinium HumanMethylation450	NA	NA	-0.1328	preeclampsia	0.169667	0.0452716	1.2357	3.76523	0.000205807	0.199934	0.448443	0.529367	0.00674711
		cg19042141	RXRB	decreased methylation	26968548	0.105875	0.0296653	0.000401614	0.00674711															26968548	2016	16	placenta	RXRB	Infinium HumanMethylation450	NA	NA	-0.096	preeclampsia	0.105875	0.0296653	1.22285	3.58561	0.000401614	0.232597	-0.10879	0.518339	0.00674711
		cg03263613	DGKD	decreased methylation	26968548	0.112742	0.0323812	0.000551401	0.00771961															26968548	2016	16	placenta	DGKD	Infinium HumanMethylation450	NA	NA	-0.0986	preeclampsia	0.112742	0.0323812	2.1147	3.49793	0.000551401	0.247616	-0.371978	0.519527	0.00771961
		cg10668363	ZNF175	decreased methylation	26968548	0.203818	0.0597325	0.000706632	0.00847958															26968548	2016	16	placenta	ZNF175	Infinium HumanMethylation450	NA	NA	-0.183	preeclampsia	0.203818	0.0597325	1.19688	3.42808	0.000706632	0.260579	-0.577433	0.53526	0.00847958
		cg26625897	intergenic	decreased methylation	26968548	0.2612	0.0781423	0.000902066	0.00947169															26968548	2016	16	placenta	NA	Infinium HumanMethylation450	NA	NA	-0.196	preeclampsia	0.2612	0.0781423	1.14233	3.3582	0.000902066	0.27556	-0.779215	0.545139	0.00947169
		cg09244174	BAIAP2L1	decreased methylation	26968548	0.148263	0.0472427	0.00180593	0.0163304															26968548	2016	16	placenta	BAIAP2L1	Infinium HumanMethylation450	NA	NA	-0.1278	preeclampsia	0.148263	0.0472427	0.508647	3.15296	0.00180593	0.316367	-1.34998	0.525669	0.0163304
		cg13075295	EHD4	decreased methylation	26968548	0.0984254	0.0315869	0.00194409	0.0163304															26968548	2016	16	placenta	EHD4	Infinium HumanMethylation450	NA	NA	-0.0871	preeclampsia	0.0984254	0.0315869	-0.846837	3.13054	0.00194409	0.321754	-1.41032	0.517049	0.0163304
		cg10103857	LAMC2	decreased methylation	26968548	0.169762	0.059028	0.00418595	0.0319655															26968548	2016	16	placenta	LAMC2	Infinium HumanMethylation450	NA	NA	-0.0985	preeclampsia	0.169762	0.059028	2.71827	2.88936	0.00418595	0.374886	-2.0344	0.529384	0.0319655
		cg10268811	HUNK	decreased methylation	26968548	0.131184	0.0468872	0.00531643	0.037215															26968548	2016	16	placenta	HUNK	Infinium HumanMethylation450	NA	NA	-0.1617	preeclampsia	0.131184	0.0468872	0.496255	2.81091	0.00531643	0.395098	-2.22737	0.522717	0.037215
		cg01412654	PPARG	decreased methylation	26968548	0.113852	0.0420381	0.00694949	0.0416969															26968548	2016	16	placenta	PPARG	Infinium HumanMethylation450	NA	NA	-0.1069	preeclampsia	0.113852	0.0420381	0.0603569	2.72093	0.00694949	0.418462	-2.44257	0.519719	0.0416969
Cardiometabolic trait in later life
Type 2 diabetes	adult blood	cg02345399	intergenic	decreased methylation	24603685	0.143034	0.0334622	2.47587e-05	0.038676
		cg07635227	MGRN1	decreased methylation	24603685	0.169856	0.0395523	2.27513e-05	0.038676
		cg08135379	AMIGO2	decreased methylation	24603685	0.203239	0.0496298	5.21944e-05	0.038676
		cg09225373	intergenic	decreased methylation	24603685	0.104071	0.0254071	5.19758e-05	0.038676
		cg18203974	intergenic	increased methylation	26823690	-0.167056	0.040338	4.31589e-05	0.038676
		cg21068610	CHD3	decreased methylation	24603685	0.126967	0.0282316	9.47057e-06	0.03
HDL cholesterol	adult blood	cg03339817	SFT2D3	decreased methylation	28213390	0.326876	0.0763405	2.40036e-05	0.00882134
Total cholesterol	adult blood	cg13453847	intergenic	increased methylation	28213390	-0.168013	0.0402466	3.76219e-05	0.00921736
LDL cholesterol	adult blood	cg22178392	TNIP1	increased methylation	25583993	0.0850849	0.0218832	0.00011958	0.0219729
